# Supplementary material for: Viral infection and transmission in a large, well-traced outbreak caused by the SARS-CoV-2 Delta variant
Source: Nat Commun. 2022 Jan 24;13:460. doi: 10.1038/s41467-022-28089-y (PMC8786931; doi:10.1038/s41467-022-28089-y)
Supplement: Supplementary file 4 — Supplementary Data 1 [file 41467_2022_28089_MOESM4_ESM.xlsx]

## Sheet: Sheet1
Supplementary data 1. Longitudinal PCR Testing for 46 individuals
Case_NO.	Interval from first PCR+ and relative CT value
	days#	Ct_value	days	Ct_value	days	Ct_value	days	Ct_value	days	Ct_value	days	Ct_value	days	Ct_value	days	Ct_value	days	Ct_value	days	Ct_value	days	Ct_value	days	Ct_value	days	Ct_value	days	Ct_value	days	Ct_value	days	Ct_value	days	Ct_value	days	Ct_value	days	Ct_value	days	Ct_value	days	Ct_value	days	Ct_value	days	Ct_value	days	Ct_value	days
5371	0	21	1	17.3	2	23.9	5	21	7	32.44	8	19.64	16	28.96	19	31.75	20	22.16	23	30.36	23	25.9	23	36.47	25	27.35	26	36.6	26	negative	28	36.84	30	negative	40	negative	44	negative	57	negative	65	negative	66	33.65	67	negative	68	negative	69
5646	0	15	1	20.12	3	18.22	5	20.4	7	27.48	9	35.72	11	39.98	13	36.8	17	negative	20	negative	21	negative	43	negative	49	negative
5841	0	18	1	27.54	3	16.71	6	19.5	9	37.29	13	30.73	16	36.96	20	39.97	22	negative	23	negative	24	negative	25	36.08	26	negative	27	negative	44	negative	55	negative
5976	0	33	4	14.86	8	24.96	13	36.61	15	31.79	20	negative	22	39.99	23	negative	24	negative	25	negative	41	negative	50	negative	53	negative
5869	0	25	0	16.6	2	19.82	3	16.94	5	28.31	8	22.76	11	28.38	14	26.56	19	negative	22	negative	23	negative	24	negative	25	negative	42	negative	54	negative
5873	0	36	3	17.35	5	21.07	7	19.17	10	26.68	12	25.49	14	31.25	17	30.98	18	37.23	21	39.99	22	negative	23	negative	24	39.67	25	39.68	26	negative	27	37.11	28	negative	30	negative	31	negative	32	negative	33	negative	34	negative
5860	0	37	5	25.62	7	23.27	9	38.03	11	21.15	15	39.95	19	38.9	22	negative	23	39.19	24	negative	25	negative	42	negative
5931	0	28	4	32.65	6	18.37	8	22.57	10	27.4	13	38.17	18	negative	21	negative	22	39.27	23	negative	24	39.33	25	negative	26	negative	27	negative	28	negative	45	31.34	47	31.65	50	negative	52	33.22	55	negative	57	negative
6047	0	36	1	23.01	4	34.87	7	29.81	11	negative	14	negative	17	38.74	37	negative	39	31.13	41	negative	43	negative	45	negative	47	negative	51	negative
6051	0	27	1	28.5	4	22.87	6	29.26	8	38.23	10	39.87	12	38.64	12	35.44	14	33.58	16	negative	17	negative	20	negative	39	37.01	41	negative	43	negative	47	negative
5952	0	22	1	20.08	4	28.22	7	20.94	9	22.22	11	30.74	13	33.87	16	34.08	17	35.05	20	39.18	21	38.5	22	39.44	23	39.7	24	39.13	25	negative	27	negative	28	negative	29	negative	30	negative	32	negative	33	negative	38	negative	43	negative	45	negative	52
6050	0	30	1	18.81	3	14.27	7	23.84	10	39.01	12	28.36	14	25.73	16	35.98	20	39.97	20	34.36	21	39.47	22	negative	23	37.94	24	negative	25	negative	26	negative	27	negative	28	39.98	29	negative	30	negative	32	negative	38	38.45	40	negative	43	negative	45
6055	0	26	2	19.37	4	16.74	6	25.54	8	20.51	14	30.92	16	25.25	17	31.17	18	35.97	20	negative	21	negative	22	negative	23	negative	24	negative	41	negative	53	negative
5984	0	24	2	23.7	4	33.59	6	17.81	8	30.76	10	33.47	12	36.87	13	37.19	14	36.06	16	negative	17	36.36	19	negative	20	negative	39	37.96	41	negative	43	39.2	45	negative	47	negative
5985	0	29	2	15.64	5	22.46	8	negative	10	35.91	12	38.27	12	35.34	14	28.42	16	negative	17	34.08	18	38.16	20	negative	21	negative	22	36.15	23	negative	24	negative	25	negative	42	negative	53	negative
6056	0	29	2	21.88	4	30.3	7	29.46	10	35.59	14	33.36	18	negative	19	negative	21	negative	22	negative	23	negative	24	negative	25	negative	34	negative	54	negative
6066	0	20	2	17.76	4	27.32	7	23.66	9	31.96	13	31.3	14	29.35	15	26.56	16	36.24	17	25.32	18	25.63	19	29.2	20	32.07	21	24.14	22	27.45	23	28.09	24	38.8	25	37.08	26	39.98	27	negative	28	negative	40	negative	40	negative	45	negative	56
5986	0	28	2	22.8	4	17.59	6	18.33	9	29.22	14	29.66	15	36.97	16	negative	16	31.04	19	negative	21	negative	22	negative	23	negative	25	negative	34	negative	54	negative
5992	0	27	1	20.17	2	19.14	4	24.68	7	23.27	9	31.4	11	37.98	14	negative	16	36.33	18	37.52	19	negative	20	negative	21	negative	22	negative	39	negative	51	negative
5990	0	31	1	30.76	4	29.83	7	29.96	11	34.91	14	negative	15	negative	18	29.57	18	37.97	19	negative	20	37.75	21	36.87	23	negative	24	negative	25	negative	26	negative	28	38.43	29	negative	30	35.47	31	38.56	32	negative	34	negative	39	37.13	41	negative	43
6176	0	33	0	32.13	1	31.34	2	19.58	4	24.01	6	32.37	8	37.35	10	negative	11	negative	13	negative	14	negative	26	negative	33	negative	36	negative	39	negative
6168	0	29	1	23.53	1	20.64	3	18.14	5	24.64	7	23.66	9	29.18	11	30.63	14	38.3	15	34.61	17	36.19	18	negative	19	negative	20	37.71	21	negative	22	38.76	23	39.99	24	negative	25	negative	26	negative	27	negative	28	negative	30	negative	36	negative	41
6165	0	28	4	23.48	5	21.52	6	15.3	8	22.62	11	29.64	13	25.56	14	39.79	15	34.77	17	39.36	18	negative	19	35.57	20	negative	21	negative	22	negative	23	negative	31	negative	51	negative
6186	0	31	1	27.12	2	22.93	5	26.44	7	32.3	9	37.31	12	negative	13	negative	14	negative	15	negative	16	39.62	17	negative	18	negative	19	38.27	20	negative	21	negative	38	negative	51	negative
6215	0	17	2	24.29	4	19.44	6	30.28	9	36.27	12	25.39	14	39.45	17	36.29	18	negative	19	negative	20	negative	37	negative	49	negative
6204	0	19	0	31.21	2	17.56	4	23.25	7	34.63	10	33.35	12	38.94	15	39.05	16	negative	17	39.43	19	negative	20	negative	21	negative	22	negative	24	negative
6203	0	24	1	17.84	3	21.91	5	25.44	7	32.1	9	35.63	12	33.56	15	negative	34	38.82	36	negative	38	negative	42	negative
6431	0	16	1	23.56	3	16.69	5	23.34	7	23.7	10	31.52	12	39.59	14	39.37	15	negative	16	negative	17	negative	18	negative	19	negative	36	negative	47	negative
6213	0	32	4	33.09	7	23.06	10	26.4	12	negative	14	32.99	16	39.96	17	39.15	18	negative	19	negative	20	negative	28	negative	48	negative
6212	0	27	1	38.64	3	15.48	5	25.08	7	22.58	12	31.43	15	negative	16	negative	17	negative	19	negative	20	negative	38	negative	51	negative
6220	0	19	0	24.75	2	20.72	4	21.65	6	20.77	10	negative	12	negative	13	negative	14	negative	15	negative	32	35.71	34	negative	36	negative
6244	0	18	3	26.19	4	24.82	6	29.49	11	20.05	12	32.63	13	32.47	14	35.38	15	36.72	16	negative	17	negative	34	negative
6443	0	26	1	23.13	5	23.82	11	negative	13	39.97	14	38.63	15	negative	16	negative	17	37.01	18	negative	19	negative	35	negative
6245	0	26	1	22.14	5	27.61	11	34.39	13	38.61	14	negative	15	negative	16	39.51	16	39.51	18	negative	35	negative
6308	0	26	1	18.71	4	19.63	10	29.42	13	32.79	14	34.27	16	negative	17	33.03	19	30.36	21	34.35	23	negative	24	38.77	25	negative	26	37.97	27	34.84	28	28.67	29	negative	30	negative	31	negative	37	negative	42	negative	44	negative
6306	0	24	1	28.28	3	23.56	9	negative	11	negative	14	negative	15	negative	32	negative	44	negative
6307	0	29	1	30.87	2	16.26	3	18.48	5	22.58	9	31.2	11	negative	12	negative	13	39.1	14	negative	15	negative	16	negative	17	negative	25	negative	45	negative
6342	0	25	1	23.07	3	33.63	7	35.9	10	negative	11	negative	12	37.5	13	negative	14	negative	30	negative	32	negative	34	39.36	36	negative	38	negative	42	negative
6341	0	18	1	37.34	2	19.48	5	20.34	8	31.64	9	30.73	11	37.92	12	39.98	13	32.43	14	negative	15	36.86	16	negative	17	39.54	18	38.68	19	negative	20	38.6	21	negative	22	negative	30	39.15	35	negative	37	negative	44	negative	51	negative	53	negative	57
6729	0	36	1	35.5	3	26.76	5	38.85	9	27	11	32.03	12	35.76	13	36.12	14	negative	15	negative	33	negative	44	negative
6464	0	24	1	31.66	3	21.97	8	25.12	10	38.49	11	39.95	12	31.47	13	39.79	14	28.71	15	39.19	16	30.6	17	21.69	18	36.22	18	negative	20	26.34	21	negative	22	39.33	24	negative	25	28.01	26	negative	28	negative	38	30.34	38	negative	44	39	48
8001	0	31	1	30.19	4	18.69	6	22.75	8	35.41	10	36.88	11	37.21	12	negative	13	negative	14	negative	15	negative	16	negative	23	negative	36	negative	38	negative	44	negative	46	negative	48	negative
6735	0	36	4	32.01	8	31	10	negative	12	36.47	14	38.53	16	39.98	17	37.81	19	36.22	20	33.74	23	36.18	25	38.42
8003	0	23	2	20.82	5	19.63	6	23.5	8	34.56	9	36.65	11	32.18	14	33.05	16	negative	17	negative	19	negative	20	39.73	20	38.24	22	37.68	50	38.35
6794	0	21	0	18.65	3	25.33	4	31.34	5	20.72	6	26.16	8	39.41	9	31.53	10	34.96	11	negative	12	36.22	13	27.86	14	31.52	15	negative	17	39.79	18	39.18
6934	0	21	1	29.2	4	29.17	6	21.59	8	28.81	10	26.97	13	21.91	16	29.46	17	29.27	18	30.71	19	34.53	36	37.57	38	32.59	42	24.07	45	39.97	47	23.44	49	31.69	51	30.48	53	negative	55	39.28	56	38.47	58	37.96
# The day of first PCR+ test was set as day 0
[truncated: 37 more columns]
